# Supplementary material for: Investigations on Regulation of MicroRNAs in Rice Reveal [Ca2+]cyt Signal Transduction Regulated MicroRNAs
Source: Front Plant Sci. 2021 Oct 18;12:720009. doi: 10.3389/fpls.2021.720009 (PMC8558223; doi:10.3389/fpls.2021.720009)
Supplement: Supplementary Table 1 — A list of primers used in the study. [file Table_1.XLSX]

## Sheet: TableS1-primers
Supplementary Table S1: List of primers used in the study
Primer ID	Sequence
At5S-RT-Forward	CGATGAAGAACG TAGCGAAATG
os-5s-forward	TGCGATCATACCAGCACTAAAGC
osa-miR1320-5p	CGATGGAACGGAGGAATTTTATAG
osa-miR1425-5p	CTAGGATTCAATCCTTGCTGCT
osa-miR156a	CGTGACAGAAGAGAGTGAGCAC
osa-miR159b	TTTGGATTGAAGGGAGCTCTG
osa-miR159f	CCTTGGATTGAAGGGAGCTCTA
osa-miR160f-5p	TGCCTGGCTCCCTGAATGCCA
osa-miR162b	TCGATAAGCCTCTGCATCCAG
osa-miR166a-3p	TCGGACCAGGCTTCATTCCCC
osa-miR166g-3p	TCGGACCAGGCTTCATTCCTC
osa-miR166e-3p	TCGAACCAGGCTTCATTCCCC
osa-miR167h-5p	TGAAGCTGCCAGCATGATCTG
osa-miR168a-3p	GATCCCGCCTTGCACCAAGTGAAT
osa-miR168a-5p	GCTTGGTGCAGATCGGGAC
osa-miR1861j	AGGTCTTGAGGCAGGAACTGAG
osa-miR1862a-d	GACTAGGTTTGTTTATTTTGGGACG
osa-miR1876	GGTTTGTGGGCTGGCCC
osa-miR1878	GCGCACTTAATCTGGACACTATAAAAGA
osa-miR319b	TTGGACTGAAGGGTGCTCCC
osa-miR396a-5p	TTCCACAGCTTTCTTGAACTG
osa-miR396c-3p	AGGTCAAGAAAGCTGTGGGAAG
osa-miR444b.1	TGTTGTCTCAAGCTTGCTGCC
osa-miR5072	CGATTCCCCAGCGGAGTCGCCA
osa-miR5788	TGGATGTGACATACTCTAGTA
osa-miR5794	TGAGGAATCACTAGTAGTCGT
osa-miR5083	GCGCGAGACTACAATTATCTGATCA
osa-miR528-5p	TGGAAGGGGCATGCAGAG
osa-miR529b	CGCAGAAGAGAGAGAGTACAGCTT
osa-miR530-5p	5'TGCATTTGCACCTGCACCTA3'
probe Fam at 5' end and BHQ at 3'	5'{6FAM}CTTGGTACCGAGCTCGGATCCACTAGTCC {BHQ1}3
RTQ_UNI_REV_NEW	5' CGAATTCTAGAGCTCGAGGCA3'
AtCAMTA1-RT-F	CTGTCAGAAGCCCAACACAG
AtCAMTA1-RT-R	CCTTGAGCTTCTCATGAGCTTCTC
AtCAMTA3-RT-F	CAACGACATCCAAGAAAGCA
AtCAMTA3-RT-R	TGAGGACATAGGCAACATCAA
AtCAMTA4-RT-F	TTTGGAAAGGGCAGGAACTA
AtCAMTA4-RT-R	TTTGGTAACCTCGCACATGA
AtCAMTA5-RT-F	ATCGCGAGACACATGAGGTT
AtCAMTA5-RT-R	GACTGTTGCTCCGCACT
AtCAMTA6-RT-F	TGGAGTCTACCGTTGCATCA
AtCAMTA6-RT-R	TTGTCTTCAGGGACGGTCTT
OsCAMTA4-RT-F	CCTCGTCGGACCACTTGGT
OsCAMTA4-RT-R	TCCTCCGTCGAGCCTGAA
OsCAMTA6-RT-F	CAAGTACGGGCTGCCCAAT
OsCAMTA6-RT-R	GGACGTAGCCATCGATTCTGA
OsCAMTA4-Y1H-F	CCCGGGATGAGCCTGAGTTTT
OsCAMTA4-Y1H-R	CTCGAGCTATTCAGCAGTGGC
OsCAMTA6-Y1H-F	CCCGGGATGGCGGAGGTTCGCAAGTACG
OsCAMTA6-Y1H-R	GAGCTCTCACAAAATGGTGGGCATTGGTGCG
m156a-promoter-Y1H-F	GAGCTCTGCATATTTTGTCAGCCT
m156a-promoter-Y1H-R	CTCGAGACAAATGATCCATGCAA
m168a-promoter-Y1H-F	CGAGCTCACCAGGCCTAAACAC
m168a-promoter-Y1H-R	CCGCTCGAGTACCACAACAAGACG
m167h-promoter-Y1H-F	AAGCTTCTGTAGTGCAAGCCTTGCACGCC
m167h-promoter-Y1H-R	CTCGAGCACCTGTCTGGTAGCTGGCGTATTGTG

## Sheet: TableS2
Table S2: Details of the small RNA libraries generated for the various treatments given to 1 week old N22 rice seedlings
	Control		Calcium channel inhibitors		Dehydration		Ca2+ channel inhibitors + dehydration
Total number of reads	3842993	4752109	4477081	6232823	5115041	5599592	5682314	1740671
Number of reads post trimming	2218013	2221756	2015332	1575311	3587579	4229078	3049540	433949
Number of miRNAs detected	293	303	258	279	317	313	357	214

## Sheet: Table S3
Table S3. NGS data of all the miRNAs detected in response to calcium channel inhibitors in N22
Small RNA - Name	EDGE test:control vs inhibitors- P-value	EDGE test: control vs inhibitors - Fold change
osa-miR1320-5p	0.1764	-3.45089
osa-miR1423-5p	0.0832888	-20.0552
osa-miR1425-3p	1	1.09621
osa-miR1425-5p	0.0325508	3.84454
osa-miR1429-3p	1	5.49338
osa-miR1432-3p	1	1.9579
osa-miR1432-5p	0.486576	1.40136
osa-miR1436	1	5.19614
osa-miR156a//osa-miR156b-5p//osa-miR156c-5p//osa-miR156d//osa-miR156e//osa-miR156f-5p//osa-miR156g-5p//osa-miR156h-5p//osa-miR156i//osa-miR156j-5p	0.0283925	-1.95666
osa-miR156b-3p	1	5.48158
osa-miR156c-3p//osa-miR156g-3p	1	1.07394
osa-miR156f-3p//osa-miR156h-3p//osa-miR156l-3p	1	-1.09612
osa-miR156j-3p	1	-1.12795
osa-miR156k	0.72378	-1.74439
osa-miR156l-5p	1	-4.82027
osa-miR159a.1//osa-miR159b	0.0421002	-4.8172
osa-miR159a.2	0.645472	2.82115
osa-miR159c//osa-miR159d//osa-miR159e	0.673754	-8.19897
osa-miR159f	0.87532	1.12464
osa-miR160a-5p//osa-miR160b-5p//osa-miR160c-5p//osa-miR160d-5p	0.792274	1.28401
osa-miR160c-3p	1	5.19614
osa-miR160e-5p	0.429425	1.35782
osa-miR160f-3p	1	5.48168
osa-miR160f-5p	0.0488785	25.9825
osa-miR162a	0.386135	-1.31284
osa-miR162b	0.713285	1.32438
osa-miR164a//osa-miR164b//osa-miR164d//osa-miR164e//osa-miR164f	1	-1.1382
osa-miR164c	1	-1.22754
osa-miR164d	0.129074	-3.34796
osa-miR166a-3p//osa-miR166b-3p//osa-miR166c-3p//osa-miR166d-3p//osa-miR166f//osa-miR166g-3p//osa-miR166h-3p//osa-miR166m//osa-miR166j-3p	0.0817139	-2.87649
osa-miR166a-5p//osa-miR166e-5p	0.776841	-1.31051
osa-miR166b-5p	0.566564	-1.35879
osa-miR166b-5p//osa-miR166d-5p	0.379651	-11.9227
osa-miR166c-5p	0.672591	-8.20034
osa-miR166d-5p	0.165984	-1.87515
osa-miR166e-3p	1	1.06928
osa-miR166g-3p//osa-miR166h-3p	0.0272334	6.32786
osa-miR166g-5p	0.685626	-2.36699
osa-miR166h-5p	0.254042	-1.58776
osa-miR166j-5p	0.466694	-1.25874
osa-miR166k-3p//osa-miR166l-3p	0.412988	-1.4589
osa-miR166k-5p	0.551985	-2.43989
osa-miR166l-5p	1	1.94129
osa-miR166m	0.389981	1.4154
osa-miR167a-3p	0.679693	-8.19211
osa-miR167a-5p//osa-miR167b//osa-miR167c-5p	0.486774	-1.32686
osa-miR167d-3p	0.613222	-1.7455
osa-miR167d-5p//osa-miR167e-5p//osa-miR167f//osa-miR167g//osa-miR167h-5p//osa-miR167i-5p//osa-miR167j	0.0164564	-31.6562
osa-miR167e-3p//osa-miR167i-3p	0.670446	1.63056
osa-miR167h-3p	0.474658	-1.30561
osa-miR168a-3p	0.0208917	31.1884
osa-miR168a-5p	0.423315	-1.47627
osa-miR169b//osa-miR169c	1	-4.82027
osa-miR169f.2	0.422688	-3.07225
osa-miR169i-3p	0.189528	-2.14886
osa-miR169i-5p.2	1	1.06943
osa-miR171b//osa-miR171c-3p//osa-miR171d-3p//osa-miR171e-3p//osa-miR171f-3p	0.209052	1.9631
osa-miR171c-5p	1	5.19614
osa-miR171d-5p	1	-1.29479
osa-miR171e-5p	1	1.04095
osa-miR172a//osa-miR172d-3p	0.241858	3.4699
osa-miR1846a-3p//osa-miR1846b-3p	1	5.48465
osa-miR1846d-3p	1	-5.03817
osa-miR1846d-5p	1	-5.05049
osa-miR1846e	0.503244	9.39721
osa-miR1848	1	5.48994
osa-miR1849	0.265088	-12.4325
osa-miR1850.1	0.425073	-2.07939
osa-miR1857-3p	0.112198	-5.23256
osa-miR1857-5p	0.584456	-9.01484
osa-miR1859	1	5.19614
osa-miR1860-3p	0.425156	-2.07943
osa-miR1861b//osa-miR1861f//osa-miR1861i//osa-miR1861l	0.850048	1.22763
osa-miR1861e//osa-miR1861k//osa-miR1861m	1	5.19614
osa-miR1861h//osa-miR1861j	0.264251	-12.434
osa-miR1862a//osa-miR1862b//osa-miR1862c	0.0175519	-4.31782
osa-miR1862d	0.0264634	-3.57696
osa-miR1862e	0.236918	-2.67569
osa-miR1863a	1	1.10203
osa-miR1863b	1	5.62622
osa-miR1864	1	-4.82027
osa-miR1868	1	1.07165
osa-miR1869	1	1.08454
osa-miR1870-3p	0.469424	-3.19883
osa-miR1870-5p	1	-5.11525
osa-miR1871	0.505529	-1.59406
osa-miR1874-3p	1	1.07177
osa-miR1875	1	-4.82027
osa-miR1876	0.00293365	-4.97321
osa-miR1878	0.0348074	-5.50722
osa-miR1879	0.365962	-2.52865
osa-miR1880	1	5.48231
osa-miR1883a//osa-miR1883b	0.224352	-15.5957
osa-miR2055	0.630113	8.85449
osa-miR2118b//osa-miR2118n	1	-5.12041
osa-miR2118c//osa-miR2118q	1	-5.12024
osa-miR2118e//osa-miR2118r	1	-5.12073
osa-miR2121a//osa-miR2121b	1	5.19614
osa-miR2863a	1	-5.1156
osa-miR2863b	1	-5.11959
osa-miR2863c	0.50511	-8.64441
osa-miR2867-3p	0.509297	-8.64659
osa-miR2870	1	-4.82027
osa-miR2871a-3p//osa-miR2871b	1	5.19614
osa-miR2871a-5p	0.728168	-1.72027
osa-miR2872	1	-4.82027
osa-miR2873a	0.352457	-2.57193
osa-miR2878-3p	1	-4.8993
osa-miR2878-5p	1	-1.17157
osa-miR2879	0.409466	3.71694
osa-miR319a-3p	0.687349	-8.18361
osa-miR319a-3p.2-3p//osa-miR319b	0.468171	1.61154
osa-miR319a-5p	1	-4.82141
osa-miR390-3p	0.500681	-2.13139
osa-miR390-5p	1	-1.06181
osa-miR393a//osa-miR393b-5p	0.855285	-1.42406
osa-miR393b-3p	0.39045	-1.81249
osa-miR394	0.425699	1.43786
osa-miR395b//osa-miR395d//osa-miR395e//osa-miR395g//osa-miR395h//osa-miR395i//osa-miR395j//osa-miR395k//osa-miR395l//osa-miR395s//osa-miR395m//osa-miR395n//osa-miR395p//osa-miR395q//osa-miR395r//osa-miR395y	0.142921	-16.3049
osa-miR396a-3p//osa-miR396b-3p	1	5.19614
osa-miR396a-5p//osa-miR396b-5p	1	1.25503
osa-miR396a-5p//osa-miR396b-5p//osa-miR396c-5p	0.0116951	7.36113
osa-miR396c-3p	0.0361128	-4.62319
osa-miR396c-5p	0.852988	1.06887
osa-miR396e-5p//osa-miR396f-5p	0.786616	1.08702
osa-miR396f-3p	1	-4.82027
osa-miR396f-5p	1	-5.07989
osa-miR396g//osa-miR396h//osa-miR396d	0.362351	-2.49736
osa-miR3979-3p	1	1.07115
osa-miR397a	1	5.19614
osa-miR3980a-3p//osa-miR3980b-3p	0.551741	-2.22633
osa-miR398b	0.333827	2.09627
osa-miR399a//osa-miR399b//osa-miR399c	1	1.0371
osa-miR399d	0.657922	1.53628
osa-miR399j	1	1.07249
osa-miR408-3p	1	-1.32019
osa-miR408-5p	0.577954	-1.70962
osa-miR444a-3p.1//osa-miR444d.1	1	1.03737
osa-miR444a-3p.2//osa-miR444d.2//osa-miR444e	0.813032	-1.28586
osa-miR444a-5p	1	5.19614
osa-miR444b.1//osa-miR444c.1	0.0413626	2.27499
osa-miR444b.2//osa-miR444c.2	0.238194	-1.61635
osa-miR444d.3	1	1.32339
osa-miR444f	1	-1.32555
osa-miR5072	0.00170278	3.63472
osa-miR5077	0.576573	2.03861
osa-miR5079a//osa-miR5079b	1	-4.82027
osa-miR5082	1	5.19614
osa-miR5083	0.481261	-1.65701
osa-miR5144-3p	1	1.0847
osa-miR5144-5p	0.852194	-1.09528
osa-miR5145	1	-4.82027
osa-miR5148a//osa-miR5148b//osa-miR5148c	1	-5.10959
osa-miR5150-3p	0.057718	-3.76854
osa-miR5150-5p	1	1.01535
osa-miR5156	0.593857	-9.03994
osa-miR5158	1	5.4428
osa-miR5160	0.671729	-8.20136
osa-miR528-3p	1	-4.9236
osa-miR528-5p	0.287099	-1.49812
osa-miR529a	1	-4.82027
osa-miR529b	1	1.10514
osa-miR5339	1	5.52618
osa-miR535-3p	1	-1.73832
osa-miR535-5p	0.382083	-1.38019
osa-miR5493	1	-4.82027
osa-miR5504	1	1.4826
osa-miR5508	1	1.12827
osa-miR5510	1	1.08477
osa-miR5512a//osa-miR5512b	0.508179	-8.64602
osa-miR5513	0.852392	1.37432
osa-miR5532	1	-4.82472
osa-miR5538	1	-4.93979
osa-miR5540	0.681968	2.67554
osa-miR5542	0.640654	1.7806
osa-miR5788	0.00210177	-13.3537
osa-miR5794	0.0169974	-2.28963
osa-miR5802	1	-4.82834
osa-miR5809	1	5.42923
osa-miR5813	0.503253	-8.6434
osa-miR5826	1	-4.82027
osa-miR6246	1	-4.82027
osa-miR6249a//osa-miR6249b	0.575878	-1.75727
osa-miR6253	1	-4.82027
osa-miR6256	1	5.48096
osa-miR812f	0.0708543	-6.69167
osa-miR812f//osa-miR812g//osa-miR812h//osa-miR812i//osa-miR812j	1	5.49423
osa-miR812g//osa-miR812h//osa-miR812i//osa-miR812j	0.595492	-9.0441
osa-miR812n-3p//osa-miR812t//osa-miR812u	0.595229	-9.04344
osa-miR812n-5p	1	1.07884
osa-miR812s	1	5.65359
osa-miR812v	0.266284	-3.9233
osa-miR815a//osa-miR815b//osa-miR815c	1	5.19614
osa-miR820a//osa-miR820b//osa-miR820c	0.763597	1.16542
osa-miR827	0.393713	1.80825

## Sheet: TableS4a
Table S4a. NGS data of all the miRNAs detected in response to dehydration in N22
Small RNA - Name	EDGE test: control vs dehydration - P-value	EDGE test: con vs deh- Fold change
osa-miR1320-5p	1	1.17447
osa-miR1423-5p	0.224198	2.56445
osa-miR1425-3p	0.18288	-1.95572
osa-miR1425-5p	0.0109737	1.41103
osa-miR1429-3p	0.599	7.68584
osa-miR1432-3p	0.668982	2.01394
osa-miR1432-5p	0.46732	1.31623
osa-miR1436	1	4.44977
osa-miR156a/b-5p/c-5p/d/e/f-5p/g-5p/h-5p/i/j-5p	0.0241416	-1.70504
osa-miR156c-3p//osa-miR156g-3p	0.194844	1.71469
osa-miR156f-3p//osa-miR156h-3p//osa-miR156l-3p	0.73537	1.22839
osa-miR156j-3p	1	1.15271
osa-miR156k	0.144074	-19.9983
osa-miR156l-5p	1	4.44977
osa-miR159a.1/b	0.00622778	-4.90173
osa-miR159a.2	0.668783	2.01377
osa-miR159c//osa-miR159d//osa-miR159e	1	-1.29884
osa-miR159f	0.636725	-1.15825
osa-miR160a-5p//osa-miR160b-5p//osa-miR160c-5p//osa-miR160d-5p	0.0585333	2.41172
osa-miR160e-5p	0.612017	1.15182
osa-miR160f-3p	0.500134	7.89926
osa-miR160f-5p	0.610408	1.16584
osa-miR162a	0.978667	1.00859
osa-miR162b	0.661286	-1.52729
osa-miR164a//osa-miR164b//osa-miR164d//osa-miR164e//osa-miR164f	0.856154	1.34496
osa-miR164c	0.74141	-1.34911
osa-miR164e	0.0202997	28.617
osa-miR166a-3p/b-3p/c-3p/d-3p/f/m/j-3p	0.00594035	-2.03149
osa-miR166a-5p//osa-miR166e-5p	0.171176	1.82502
osa-miR166b-5p	0.740517	1.12134
osa-miR166c-5p	1	1.08462
osa-miR166d-5p	1	-1.00123
osa-miR166e-3p	1	-2.36854
osa-miR166g-3p/h-3p	0.017426	-5.54607
osa-miR166g-5p	1	-1.34512
osa-miR166h-5p	0.378417	1.29601
osa-miR166j-5p	0.00355492	4.39626
osa-miR166k-3p/166l-3p	0.0114325	-1.49794
osa-miR166k-5p	0.82969	-1.33495
osa-miR166l-5p	1	1.92824
osa-miR166m	0.353029	1.53679
osa-miR167a-3p	1	-2.32973
osa-miR167a-5p//osa-miR167b//osa-miR167c-5p	0.948821	1.02817
osa-miR167d-3p	0.646443	-1.55156
osa-miR167d-5p/e-5p/f/g/h-5p/i-5p/j	0.0162623	-1.5456
osa-miR167e-3p//osa-miR167i-3p	1	1.08176
osa-miR167h-3p	0.00488691	-2.8318
osa-miR168a-3p	0.265155	-1.28676
osa-miR168a-5p	0.00540334	-2.07471
osa-miR169a//osa-miR169b//osa-miR169c	1	4.44977
osa-miR169f.2	0.00171181	5.63064
osa-miR169i-3p	0.662836	1.29943
osa-miR169i-5p.2	0.0494442	2.1616
osa-miR171b/c-3p/d-3p/e-3p/f-3p	0.00158586	2.98168
osa-miR171c-5p	1	4.44977
osa-miR171d-5p	1	4.44948
osa-miR171e-5p	0.026442	-4.22423
osa-miR171i-5p	1	4.44977
osa-miR172a//osa-miR172d-3p	0.317224	2.38117
osa-miR172d-5p	0.616463	7.66521
osa-miR1846d-3p	1	-5.78665
osa-miR1846d-5p	1	-5.78665
osa-miR1849	0.640271	-3.42134
osa-miR1850.1	0.650449	-1.54894
osa-miR1857-3p	0.428654	-1.87309
osa-miR1857-5p	1	-1.32332
osa-miR1860-3p	0.131449	-3.01707
osa-miR1861a//osa-miR1861o	1	4.44948
osa-miR1861b//osa-miR1861f//osa-miR1861i//osa-miR1861l	0.0785767	4.31248
osa-miR1861c/e/k/m	0.0303636	7.09096
osa-miR1861h//osa-miR1861j	0.589343	1.88964
osa-miR1862a//osa-miR1862b//osa-miR1862c	0.14798	-1.95104
osa-miR1862d	0.00182312	42.4347
osa-miR1862e	0.130614	2.5455
osa-miR1863a	0.491267	2.04913
osa-miR1863b	1	4.44948
osa-miR1863c	0.590444	8.13493
osa-miR1864	1	-5.73585
osa-miR1868	1	1.349
osa-miR1869	1	-5.79339
osa-miR1870-3p	0.287311	-4.56201
osa-miR1870-5p	1	1.37068
osa-miR1871	0.841983	-1.23048
osa-miR1874-3p	1	1.37318
osa-miR1874-5p	1	4.44948
osa-miR1875	1	-1.29849
osa-miR1876	0.0339768	-1.88621
osa-miR1878	0.418816	-1.76125
osa-miR1879	1	-1.03405
osa-miR1883a//osa-miR1883b	0.715899	-2.52269
osa-miR2055	0.256382	11.3394
osa-miR2118a	1	4.44948
osa-miR2118b//osa-miR2118n	1	-5.79046
osa-miR2118c//osa-miR2118q	1	-1.30583
osa-miR2118e//osa-miR2118r	1	-1.30538
osa-miR2863a	1	-5.78507
osa-miR2863b	1	1.34874
osa-miR2863c	0.500134	-10.5187
osa-miR2867-3p	0.710018	1.42322
osa-miR2870	1	-1.29729
osa-miR2871a-3p//osa-miR2871b	0.334081	14.3807
osa-miR2871a-5p	1	1.25238
osa-miR2872	1	-5.75207
osa-miR2873a	0.0425075	-24.8667
osa-miR2877	1	4.44948
osa-miR2878-3p	1	-5.78757
osa-miR2878-5p	0.352123	1.63425
osa-miR2879	1	1.35693
osa-miR319a-3p	0.56421	-10.4303
osa-miR319a-3p.2-3p/b	0.0385833	1.6711
osa-miR319a-5p	1	-5.78751
osa-miR390-3p	1	1.15154
osa-miR390-5p	1	1.00007
osa-miR393a//osa-miR393b-5p	0.267893	1.82907
osa-miR393b-3p	0.925743	-1.11709
osa-miR394	0.0111486	32.1169
osa-miR395b//osa-miR395d//osa-miR395e//osa-miR395g//osa-miR395h//osa-miR395i//osa-miR395j//osa-miR395k//osa-miR395l//osa-miR395s//osa-miR395m//osa-miR395n//osa-miR395p//osa-miR395q//osa-miR395r//osa-miR395y	0.23917	-4.49479
osa-miR396a-3p//osa-miR396b-3p	0.263204	11.3761
osa-miR396a-5p/b-5p	0.0400314	2.71147
osa-miR396c-3p	0.0326828	-2.03616
osa-miR396c-5p	0.0259377	1.56724
osa-miR396e-3p	1	4.44948
osa-miR396e-5p	0.00414481	3.22466
osa-miR396f-5p	1	4.44977
osa-miR396g//osa-miR396h//osa-miR396d	1	-1.02264
osa-miR3979-3p	0.00629374	8.57284
osa-miR3979-5p	1	4.44977
osa-miR3980a-3p//osa-miR3980b-3p	0.40448	-3.12529
osa-miR3980a-5p//osa-miR3980b-5p	1	-2.36938
osa-miR398b	0.149512	2.16601
osa-miR399a//osa-miR399b//osa-miR399c	1	-5.79144
osa-miR399d	1	1.16183
osa-miR399j	1	-5.73525
osa-miR408-3p	0.576002	1.86898
osa-miR408-5p	0.222773	-2.58778
osa-miR435	1	4.44948
osa-miR444a-3p.1//osa-miR444d.1	1	-1.30547
osa-miR444a-3p.2//osa-miR444d.2//osa-miR444e	1	-1.19163
osa-miR444b.1//osa-miR444c.1	0.372381	1.32171
osa-miR444b.2//osa-miR444c.2	0.33414	1.27618
osa-miR444d.3	0.1235	2.54016
osa-miR444f	1	-1.92613
osa-miR5072	0.462892	1.2597
osa-miR5076	1	4.44977
osa-miR5077	1	-1.93516
osa-miR5079a//osa-miR5079b	1	4.44977
osa-miR5082	1	4.44948
osa-miR5083	0.0437489	-3.07584
osa-miR5144-3p	1	4.44948
osa-miR5144-5p	0.0341977	3.89349
osa-miR5145	1	4.44948
osa-miR5148a//osa-miR5148b//osa-miR5148c	0.603254	7.68055
osa-miR5150-3p	0.0426552	2.33701
osa-miR5150-5p	0.00117672	2.48793
osa-miR5156	1	-1.33494
osa-miR528-3p	1	1.37068
osa-miR528-5p	0.699269	-1.16858
osa-miR529a	0.0466932	2.36931
osa-miR529b	0.790403	-1.36007
osa-miR535-3p	1	-1.3349
osa-miR535-5p	0.00117016	12.3303
osa-miR5493	0.0813436	21.9593
osa-miR5504	1	1.08001
osa-miR5508	0.641593	1.9685
osa-miR5510	1	-5.78747
osa-miR5512a//osa-miR5512b	1	4.44977
osa-miR5513	0.00630691	3.93531
osa-miR5532	1	-5.7875
osa-miR5538	0.606864	7.6762
osa-miR5540	1	1.34897
osa-miR5542	1	-1.33199
osa-miR5788	0.0225565	-3.45199
osa-miR5794	0.0685046	-1.57505
osa-miR5802	0.393661	3.17306
osa-miR5813	1	-2.36809
osa-miR5815	1	4.44948
osa-miR5816	1	4.44948
osa-miR5826	1	-5.72173
osa-miR6246	1	-5.73584
osa-miR6248	1	1.35704
osa-miR6249a/b	0.023631	-3.91062
osa-miR6250	1	4.44948
osa-miR6251	0.584467	8.12521
osa-miR6253	1	-5.72583
osa-miR6256	1	4.44977
osa-miR7693-5p	1	4.44977
osa-miR810b.1	1	4.44948
osa-miR812f	0.503246	-1.74728
osa-miR812g//osa-miR812h//osa-miR812i//osa-miR812j	1	-2.39793
osa-miR812n-3p//osa-miR812t//osa-miR812u	1	-2.3978
osa-miR812n-5p	1	1.41107
osa-miR812n-5p	1	4.44977
osa-miR812o-3p	0.0203022	28.617
osa-miR812p	1	4.44948
osa-miR812s	1	4.44948
osa-miR812v	0.531751	-1.67605
osa-miR820a//osa-miR820b//osa-miR820c	0.955586	1.04316
osa-miR827	1	-1.06975
osa-miR827	1	1.41248

## Sheet: Table S4b
Table S4b. NGS data of all the miRNAs detected in response to inhibitor + dehydration in N22
Small RNA - Name	EDGE test: control vs inhibitor+dehydration- P-value	EDGE test: control vs inhibitor+dehydration- Fold change
osa-miR1320-5p	0.822424	-1.74011
osa-miR1423-5p	1	1.23727
osa-miR1425-3p	0.775031	-1.20405
osa-miR1425-5p	0.010331	4.45779
osa-miR1428e-3p	0.178839	22.0653
osa-miR1432-3p	0.137569	8.56211
osa-miR1432-5p	1	1.08296
osa-miR156a/b-5p/c-5p/d/e/f-5p/g-5p/h-5p/i/j-5p	0.0421204	-1.15357
osa-miR156b-3p	1	5.03022
osa-miR156c-3p//osa-miR156g-3p	0.798884	-1.09313
osa-miR156f-3p//osa-miR156h-3p//osa-miR156l-3p	0.808588	1.46173
osa-miR156j-3p	0.432264	-2.36291
osa-miR156k	0.724976	-1.74056
osa-miR156l-5p	1	1.17984
osa-miR159a.1//osa-miR159b	0.0231188	-2.18009
osa-miR159a.2	1	2.48942
osa-miR159c//osa-miR159d//osa-miR159e	1	1.54145
osa-miR159f	0.145422	-1.77428
osa-miR160a-3p//osa-miR160b-3p	1	5.03022
osa-miR160a-5p//osa-miR160b-5p//osa-miR160c-5p//osa-miR160d-5p	0.329743	2.1325
osa-miR160e-5p	0.435478	1.64121
osa-miR160f-5p	1	1.03526
osa-miR162a	1	-1.00055
osa-miR162b	0.85133	-1.0529
osa-miR164a//osa-miR164b//osa-miR164d//osa-miR164e//osa-miR164f	0.274667	2.1455
osa-miR164c	0.422221	-3.4238
osa-miR164d	0.680035	1.4082
osa-miR164e	0.522915	12.3704
osa-miR166a-3p/b-3p/c-3p/d-3p/f/m/j-3p	0.0455942	-2.12592
osa-miR166a-5p//osa-miR166e-5p	0.528673	-1.58104
osa-miR166b-5p	0.0241816	-5.59697
osa-miR166c-5p	1	-1.79654
osa-miR166d-5p	0.0101927	-5.36811
osa-miR166e-3p	1	-1.78898
osa-miR166g-3p//osa-miR166h-3p	0.516003	-1.24406
osa-miR166g-5p	1	-1.04003
osa-miR166h-5p	0.0209136	-3.52138
osa-miR166j-5p	0.0621228	-2.09719
osa-miR166k-3p//osa-miR166l-3p	0.0784765	-2.33989
osa-miR166k-5p	0.859004	1.2063
osa-miR166l-5p	1	-5.08475
osa-miR166m	0.235617	1.6388
osa-miR167a-3p	1	-1.49389
osa-miR167a-5p//osa-miR167b//osa-miR167c-5p	0.686802	-1.29722
osa-miR167d-3p	1	-1.14072
osa-miR167d-5p//osa-miR167e-5p//osa-miR167f//osa-miR167g//osa-miR167h-5p//osa-miR167i-5p//osa-miR167j	0.64018	-1.28798
osa-miR167e-3p//osa-miR167i-3p	1	-1.08855
osa-miR167h-3p	0.0298449	-2.80093
osa-miR168a-3p	0.627411	-1.22514
osa-miR168a-5p	0.20707	-2.09083
osa-miR169a	1	5.03022
osa-miR169b//osa-miR169c	1	-4.96757
osa-miR169f.2	0.575909	1.59163
osa-miR169h//osa-miR169i-5p.1//osa-miR169j//osa-miR169k//osa-miR169l//osa-miR169m	1	5.03022
osa-miR169i-3p	0.19996	1.91002
osa-miR169i-5p.2	0.501182	-8.93721
osa-miR169r-3p	1	5.03022
osa-miR171b//osa-miR171c-3p//osa-miR171d-3p//osa-miR171e-3p//osa-miR171f-3p	0.600484	1.47692
osa-miR171d-5p	0.264436	-12.875
osa-miR171e-5p	0.148416	-3.77829
osa-miR172a//osa-miR172d-3p	0.0604461	5.74387
osa-miR1846d-3p	1	-5.0626
osa-miR1846d-5p	1	-5.05032
osa-miR1846e	1	5.03022
osa-miR1849	0.650872	-2.59833
osa-miR1850.1	1	-1.36241
osa-miR1850.3	1	5.03022
osa-miR1857-3p	1	-1.15052
osa-miR1857-5p	1	-1.01725
osa-miR1860-3p	0.175531	-5.81427
osa-miR1861b//osa-miR1861f//osa-miR1861i//osa-miR1861l	0.533978	1.68516
osa-miR1861e//osa-miR1861k//osa-miR1861m	1	5.03022
osa-miR1861h//osa-miR1861j	1	1.75355
osa-miR1862a//osa-miR1862b//osa-miR1862c	0.302596	-1.83469
osa-miR1862d	0.559596	-1.38743
osa-miR1862e	0.219823	2.92751
osa-miR1863a	1	2.15575
osa-miR1863b.2	1	5.03022
osa-miR1864	0.615695	7.38409
osa-miR1868	0.178775	22.0676
osa-miR1869	1	-5.01456
osa-miR1870-3p	0.478269	-3.65616
osa-miR1870-5p	1	1.76228
osa-miR1871	0.851374	-1.05302
osa-miR1874-3p	1	-4.96757
osa-miR1875	1	5.03022
osa-miR1876	0.0719235	-2.20804
osa-miR1878	0.455665	-1.73194
osa-miR1879	0.184436	-5.10794
osa-miR1883a//osa-miR1883b	1	1.01261
osa-miR2055	1	9.00163
osa-miR2118b//osa-miR2118n	1	5.03022
osa-miR2118c//osa-miR2118q	1	-1.00694
osa-miR2118e//osa-miR2118r	1	1.90541
osa-miR2120	1	5.03022
osa-miR2863a	1	-1.01177
osa-miR2863b	1	1.75868
osa-miR2863c	0.501325	-8.9373
osa-miR2867-3p	1	-1.01455
osa-miR2870	1	2.49526
osa-miR2871a-3p//osa-miR2871b	0.611338	7.30187
osa-miR2871a-5p	1	-1.78739
osa-miR2872	1	-4.96757
osa-miR2873a	0.78032	-1.36781
osa-miR2873b	1	5.03022
osa-miR2877	1	9.0216
osa-miR2878-3p	1	1.76115
osa-miR2878-5p	0.341144	1.93658
osa-miR2879	1	1.01261
osa-miR319a-3p	1	-1.79521
osa-miR319a-3p.2-3p/b	0.0491569	2.02168
osa-miR319a-5p	1	-5.17787
osa-miR390-3p	0.481419	1.86108
osa-miR390-5p	0.939664	1.16647
osa-miR393a//osa-miR393b-5p	0.569574	-1.3957
osa-miR393b-3p	0.946324	-1.04403
osa-miR394	0.64533	1.38231
osa-miR395b//osa-miR395d//osa-miR395e//osa-miR395g//osa-miR395h//osa-miR395i//osa-miR395j//osa-miR395k//osa-miR395l//osa-miR395s//osa-miR395m//osa-miR395n//osa-miR395p//osa-miR395q//osa-miR395r//osa-miR395y	0.723591	-1.36337
osa-miR396a-3p//osa-miR396b-3p	1	5.03022
osa-miR396a-5p//osa-miR396b-5p//osa-miR396c-5p	1	1.05777
osa-miR396c-3p	0.0448695	-2.70981
osa-miR396c-5p	0.52126	1.53105
osa-miR396e-3p	1	5.03022
osa-miR396e-5p//osa-miR396f-5p//osa-miR396g//osa-miR396h//osa-miR396d	0.231186	1.71579
osa-miR396f-3p	1	5.03022
osa-miR396g//osa-miR396h//osa-miR396d	1	-1.09455
osa-miR3979-3p	1	1.78922
osa-miR397a	1	5.03022
osa-miR3980a-3p//osa-miR3980b-3p	0.797917	-2.17199
osa-miR398b	0.641412	1.77918
osa-miR399a//osa-miR399b//osa-miR399c	1	-5.01168
osa-miR399d	0.769195	-1.32096
osa-miR399j	1	1.78849
osa-miR408-3p	0.618582	2.67669
osa-miR408-5p	1	1.01379
osa-miR435	1	8.94995
osa-miR444a-3p.1//osa-miR444d.1	1	2.4395
osa-miR444a-3p.2//osa-miR444d.2//osa-miR444e	1	1.15116
osa-miR444b.1//osa-miR444c.1	0.276772	1.63107
osa-miR444b.2//osa-miR444c.2	0.807229	1.1887
osa-miR444d.3	0.0461839	4.40506
osa-miR444f	1	1.28211
osa-miR5072	0.772302	1.24048
osa-miR5077	0.019157	-2.34744
osa-miR5079a//osa-miR5079b	1	5.03022
osa-miR5082	1	5.03022
osa-miR5083	0.0237668	-4.00648
osa-miR5144-3p	1	-5.0267
osa-miR5144-5p	0.963644	-1.03566
osa-miR5145	1	5.03022
osa-miR5148a//osa-miR5148b//osa-miR5148c	1	-5.01338
osa-miR5150-3p	0.798954	-1.09324
osa-miR5150-5p	0.277312	2.08318
osa-miR5153	1	5.03022
osa-miR5156	1	1.70732
osa-miR5158	0.617111	7.41052
osa-miR5160	0.563006	-8.68041
osa-miR528-3p	1	-1.00349
osa-miR528-5p	0.53458	-1.38658
osa-miR529a	1	-4.96757
osa-miR529b	0.840354	1.51938
osa-miR5339	1	5.03022
osa-miR535-3p	1	-1.06622
osa-miR535-5p	0.566085	1.28939
osa-miR5493	1	8.66822
osa-miR5503	1	5.03022
osa-miR5504	1	-1.06475
osa-miR5505	1	5.03022
osa-miR5508	1	1.01261
osa-miR5510	1	-5.17464
osa-miR5512a//osa-miR5512b	1	5.03022
osa-miR5513	0.214995	2.87032
osa-miR5532	1	-5.14971
osa-miR5538	1	-5.12107
osa-miR5540	0.614801	7.36733
osa-miR5542	0.47795	-3.65533
osa-miR5788	0.409022	-1.58226
osa-miR5794	0.229722	-1.91532
osa-miR5802	1	1.7606
osa-miR5813	0.500416	-8.93676
osa-miR5814	1	5.03022
osa-miR5816	1	5.03022
osa-miR5826	1	-4.96757
osa-miR6246	1	-4.96757
osa-miR6248	1	-4.96757
osa-miR6249a//osa-miR6249b	0.782699	1.25355
osa-miR6250	0.605705	7.19352
osa-miR6251	1	5.03022
osa-miR6253	1	-4.96757
osa-miR7693-3p	1	5.03022
osa-miR810b.1	1	5.03022
osa-miR812a//osa-miR812b//osa-miR812c//osa-miR812d//osa-miR812e	1	5.03022
osa-miR812f	0.320757	-3.8078
osa-miR812g//osa-miR812h//osa-miR812i//osa-miR812j	1	1.32337
osa-miR812k//osa-miR812l//osa-miR812m	1	5.03022
osa-miR812n-3p//osa-miR812t//osa-miR812u	1	-1.87809
osa-miR812n-5p	1	1.6254
osa-miR812v	0.763381	-1.55583
osa-miR820a//osa-miR820b//osa-miR820c	0.699174	1.18864
osa-miR827	0.354068	2.53324
